# Supplementary material for: Clinical and Biological Variables Influencing Outcome in Patients with Advanced Non-Small Cell Lung Cancer (NSCLC) Treated with Anti-PD-1/PD-L1 Antibodies: A Prospective Multicentre Study
Source: J Pers Med. 2022 Apr 24;12(5):679. doi: 10.3390/jpm12050679 (PMC9144987; doi:10.3390/jpm12050679)
Supplement: Supplementary file 1 [file jpm-12-00679-s001.zip]

Archive with 9 entries (9 files):
- Supplementary Figure S1.pdf
- Supplementary Figure S2.tiff
- Supplementary Figure S3.tiff
- Supplementary Table S1.pdf
- Supplementary Table S2.pdf
- Supplementary Table S3.xlsx
- Supplementary Table S4.pdf
- Supplementary Table S5.pdf
- Supplementary Table S6.pdf
