# Supplementary material for: Clinical and Biological Variables Influencing Outcome in Patients with Advanced Non-Small Cell Lung Cancer (NSCLC) Treated with Anti-PD-1/PD-L1 Antibodies: A Prospective Multicentre Study
Source: J Pers Med. 2022 Apr 24;12(5):679. doi: 10.3390/jpm12050679 (PMC9144987; doi:10.3390/jpm12050679)
Supplement: Supplementary file 1 [file jpm-12-00679-s001.zip › Supplementary Table S3.xlsx]

## Sheet: Foglio1
	ICSM					PSM					Combined cohorts
				PD vs. PR/SD					PD vs. PR/SD					PD vs. PR/SD
Values	PD	PR	SD	OR (95% CI)	p	PD	PR	SD	OR (95% CI)	p	PD	PR	SD	OR (95% CI)	p
Line of treatment
1st	6 (13.95%)	2 (6.67%)	0 (0%)	baseline		9 (45%)	9 (64.29%)	8 (21.62%)	baseline		15 (23.81%)	11 (25%)	8 (13.56%)	baseline
2nd	23 (53.49%)	18 (60%)	21 (95.45%)	0.2 (0.03-0.93)	0.0579	8 (40%)	4 (28.57%)	21 (56.76%)	0.6 (0.19-1.88)	0.3844	31 (49.21%)	22 (50%)	42 (71.19%)	0.38 (0.15-0.94)	0.0383
3rd	10 (23.26%)	4 (13.33%)	1 (4.55%)	0.67 (0.08-4.29)	0.68	2 (10%)	1 (7.14%)	5 (13.51%)	0.63 (0.08-3.42)	0.613	12 (19.05%)	5 (11.36%)	6 (10.17%)	0.91 (0.29-2.82)	0.8643
4th	4 (9.3%)	6 (20%)	0 (0%)	0.22 (0.02-1.55)	0.1484	1 (5%)	0 (0%)	3 (8.11%)	0.63 (0.03-5.77)	0.7059	5 (7.94%)	6 (13.64%)	3 (5.08%)	0.42 (0.1-1.61)	0.2146
Sex
Females	14 (32.56%)	8 (26.67%)	3 (13.64%)	baseline		0 (0%)	0 (0%)	12 (32.43%)	baseline		14 (22.22%)	8 (18.18%)	15 (25.42%)	baseline
Males	29 (67.44%)	22 (73.33%)	19 (86.36%)	0.56 (0.22-1.39)	0.2117	20 (100%)	14 (100%)	25 (67.57%)	0.67 (.34-2.98)	0.9924	49 (77.78%)	36 (81.82%)	44 (74.58%)	1.11 (0.52-2.45)	0.7862
Age at treatment start (years)
< 65	12 (27.91%)	10 (33.33%)	8 (36.36%)	baseline		7 (35%)	5 (35.71%)	12 (32.43%)	baseline		19 (30.16%)	15 (34.09%)	20 (33.9%)	baseline
≥ 65	31 (72.09%)	20 (66.67%)	14 (63.64%)	1.37 (0.57-3.35)	0.4845	13 (65%)	9 (64.29%)	25 (67.57%)	0.93 (0.32-2.86)	0.8938	44 (69.84%)	29 (65.91%)	39 (66.1%)	1.18 (0.6-2.36)	0.6421
Smoker habits
Never	4 (9.3%)	1 (3.33%)	1 (4.55%)	baseline		2 (10%)	1 (7.14%)	3 (8.11%)	baseline		6 (9.52%)	2 (4.55%)	4 (6.78%)	baseline
Former/active	39 (90.7%)	29 (96.67%)	21 (95.45%)	0.39 (0.05-2.1)	0.2911	18 (90%)	13 (92.86%)	34 (91.89%)	0.77 (0.14-5.87)	0.7694	57 (90.48%)	42 (95.45%)	55 (93.22%)	0.54 (0.16-1.85)	0.3193
Histotype
ADC	33 (76.74%)	24 (80%)	10 (45.45%)	baseline		19 (95%)	13 (92.86%)	25 (67.57%)	baseline		52 (82.54%)	37 (84.09%)	35 (59.32%)	baseline
SCC	10 (23.26%)	6 (20%)	12 (54.55%)	0.57 (0.22-1.4)	0.2292	1 (5%)	1 (7.14%)	12 (32.43%)	0.15 (0.01-0.86)	0.0817	11 (17.46%)	7 (15.91%)	24 (40.68%)	0.43 (0.19-0.93)	0.0384
IHC PDL1
< 1%	26 (60.47%)	5 (16.67%)	6 (27.27%)	baseline		3 (15%)	1 (7.14%)	3 (9.09%)	baseline		29 (46.03%)	6 (13.64%)	9 (16.36%)	baseline
1 – 24%	9 (20.93%)	14 (46.67%)	12 (54.55%)	0.15 (0.05-0.4)	0.0003	4 (20%)	1 (7.14%)	6 (18.18%)	0.76 (0.11-5.58)	0.7831	13 (20.63%)	15 (34.09%)	18 (32.73%)	0.21 (0.08-0.5)	0.0006
25 – 49%	4 (9.3%)	8 (26.67%)	3 (13.64%)	0.15 (0.04-0.55)	0.0063	4 (20%)	0 (0%)	9 (27.27%)	0.59 (0.08-4.2)	0.5903	8 (12.7%)	8 (18.18%)	12 (21.82%)	0.23 (0.08-0.64)	0.006
≥ 50%	4 (9.3%)	3 (10%)	1 (4.55%)	0.42 (0.09-2.08)	0.2782	9 (45%)	12 (85.71%)	15 (45.45%)	0.44 (0.08-2.61)	0.343	13 (20.63%)	15 (34.09%)	16 (29.09%)	0.27 (0.09-0.76)	0.0139
ECOG PS
0	19 (44.19%)	10 (33.33%)	11 (50%)	baseline		5 (25%)	11 (78.57%)	19 (51.35%)	baseline		24 (38.1%)	21 (47.73%)	30 (50.85%)	baseline
1	16 (37.21%)	18 (60%)	8 (36.36%)	0.68 (0.28-1.63)	0.3902	13 (65%)	3 (21.43%)	14 (37.84%)	4.59 (1.46-16.41)	0.0122	29 (46.03%)	21 (47.73%)	22 (37.29%)	1.4 (0.7-2.79)	0.3392
2 – 3	8 (18.6%)	2 (6.67%)	3 (13.64%)	1.77 (0.5-6.75)	0.382	2 (10%)	0 (0%)	4 (10.81%)	3 (0.35-20.46)	0.2679	10 (15.87%)	2 (4.55%)	7 (11.86%)	2.17 (0.77-6.25)	0.1431
Anaemia
No	6 (13.95%)	24 (80%)	14 (63.64%)	baseline		2 (10%)	13 (92.86%)	30 (81.08%)	baseline		8 (12.7%)	37 (84.09%)	44 (74.58%)	baseline
Yes	37 (86.05%)	6 (20%)	8 (36.36%)	16.74 (6.17-52.34)	< 0.0001	18 (90%)	1 (7.14%)	7 (18.92%)	48.37 (11.25-345.99)	< 0.0001	55 (87.3%)	7 (15.91%)	15 (25.42%)	24.16 (10.49-62.15)	< 0.0001
NLR
< 5	7 (16.28%)	21 (70%)	12 (54.55%)	baseline		3 (15%)	13 (92.86%)	25 (67.57%)	baseline		10 (15.87%)	34 (77.27%)	37 (62.71%)	baseline
≥ 5	36 (83.72%)	9 (30%)	10 (45.45%)	8.93 (3.49-25.57)	< 0.0001	17 (85%)	1 (7.14%)	12 (32.43%)	16.56 (4.68-79.67)	< 0.0001	53 (84.13%)	10 (22.73%)	22 (37.29%)	11.21 (5.22-26.09)	< 0.0001
LDH (mU/ml)
< 325	1 (2.33%)	19 (63.33%)	16 (72.73%)	baseline		3 (15%)	11 (84.62%)	21 (60%)	baseline		4 (6.35%)	30 (69.77%)	37 (64.91%)	baseline
≥ 325	42 (97.67%)	11 (36.67%)	6 (27.27%)	86.47 (16.6-1598.06)	< 0.0001	17 (85%)	2 (15.38%)	14 (40%)	11.33 (3.24-53.87)	0.0005	59 (93.65%)	13 (30.23%)	20 (35.09%)	29.01 (10.76-101.96)	< 0.0001
Lung metastasis
No	8 (18.6%)	4 (13.33%)	8 (36.36%)	baseline		0 (0%)	0 (0%)	0 (0%)	baseline		8 (12.7%)	4 (9.09%)	8 (13.56%)	baseline
Yes	35 (81.4%)	26 (86.67%)	14 (63.64%)	1.31 (0.49-3.7)	0.5952	20 (100%)	14 (100%)	37 (100%)	n.t.		55 (87.3%)	40 (90.91%)	51 (86.44%)	1.31 (0.49-3.7)	0.5952
Liver metastasis
No	33 (76.74%)	27 (90%)	20 (90.91%)	baseline		19 (95%)	12 (85.71%)	37 (100%)	baseline		52 (82.54%)	39 (88.64%)	57 (96.61%)	baseline
Yes	10 (23.26%)	3 (10%)	2 (9.09%)	2.85 (0.92-9.86)	0.0775	1 (5%)	2 (14.29%)	0 (0%)	1.29 (0.06-14.24)	0.8394	11 (17.46%)	5 (11.36%)	2 (3.39%)	2.45 (0.89-7.13)	0.087
Lymph nodes metastasis
No	5 (11.63%)	4 (13.33%)	2 (9.09%)	baseline		6 (30%)	1 (7.14%)	3 (8.11%)	baseline		11 (17.46%)	5 (11.36%)	5 (8.47%)	baseline
Yes	38 (88.37%)	26 (86.67%)	20 (90.91%)	0.99 (0.28-3.68)	0.9892	14 (70%)	13 (92.86%)	34 (91.89%)	0.2 (0.05-0.79)	0.0235	52 (82.54%)	39 (88.64%)	54 (91.53%)	0.47 (0.18-1.22)	0.121
Bone metastasis
No	28 (65.12%)	20 (66.67%)	17 (77.27%)	baseline		15 (75%)	14 (100%)	34 (91.89%)	baseline		43 (68.25%)	34 (77.27%)	51 (86.44%)	baseline
Yes	15 (34.88%)	10 (33.33%)	5 (22.73%)	1.32 (0.55-3.17)	0.5291	5 (25%)	0 (0%)	3 (8.11%)	5.33 (1.17-28.58)	0.0336	20 (31.75%)	10 (22.73%)	8 (13.56%)	1.87 (0.88-4.02)	0.1049
Brain metastasis
No	37 (86.05%)	28 (93.33%)	21 (95.45%)	baseline		17 (85%)	12 (85.71%)	30 (81.08%)	baseline		54 (85.71%)	40 (90.91%)	51 (86.44%)	baseline
Yes	6 (13.95%)	2 (6.67%)	1 (4.55%)	2.65 (0.65-13.2)	0.188	3 (15%)	2 (14.29%)	7 (18.92%)	0.82 (0.17-3.16)	0.7891	9 (14.29%)	4 (9.09%)	8 (13.56%)	1.45 (0.55-3.77)	0.4433
Pleural metastasis
No	34 (79.07%)	29 (96.67%)	20 (90.91%)	baseline		17 (85%)	14 (100%)	37 (100%)	baseline		51 (80.95%)	43 (97.73%)	57 (96.61%)	baseline
Yes	9 (20.93%)	1 (3.33%)	2 (9.09%)	4.32 (1.19-20.57)	0.0373	3 (15%)	0 (0%)	0 (0%)	5.09 (1.87-18.51)	0.9898	12 (19.05%)	1 (2.27%)	2 (3.39%)	6.95 (2.07-31.75)	0.004
Other metastasis #
No	34 (79.07%)	24 (80%)	17 (77.27%)	baseline		12 (60%)	10 (71.43%)	32 (86.49%)	baseline		46 (73.02%)	34 (77.27%)	49 (83.05%)	baseline
Yes	9 (20.93%)	6 (20%)	5 (22.73%)	0.99 (0.36-2.66)	0.9788	8 (40%)	4 (28.57%)	5 (13.51%)	3.11 (0.98-9.98)	0.0527	17 (26.98%)	10 (22.73%)	10 (16.95%)	1.61 (0.75-3.43)	0.2184
Thrombosis before therapy
No	22 (51.16%)	25 (83.33%)	16 (72.73%)	baseline		19 (95%)	14 (100%)	36 (97.3%)	baseline		41 (65.08%)	39 (88.64%)	52 (88.14%)	baseline
Yes	21 (48.84%)	5 (16.67%)	6 (27.27%)	3.56 (1.48-8.96)	0.0054	1 (5%)	0 (0%)	1 (2.7%)	2.63 (0.1-68.83)	0.5015	22 (34.92%)	5 (11.36%)	7 (11.86%)	3.46 (1.5-8.32)	0.0043
ACCI
< 9	16 (37.21%)	18 (60%)	11 (50%)	baseline		4 (20%)	3 (21.43%)	4 (10.81%)	baseline		20 (31.75%)	21 (47.73%)	15 (25.42%)	baseline
≥ 9	27 (62.79%)	12 (40%)	11 (50%)	2.13 (0.94-4.93)	0.0731	16 (80%)	11 (78.57%)	33 (89.19%)	0.64 (0.17-2.69)	0.5133	43 (68.25%)	23 (52.27%)	44 (74.58%)	1.58 (0.78-3.3)	0.2142
ICI Toxicity
No	26 (61.9%)	17 (56.67%)	6 (27.27%)	baseline		18 (90%)	10 (71.43%)	36 (97.3%)	baseline		44 (70.97%)	27 (61.36%)	42 (71.19%)	baseline
Yes	16 (38.1%)	13 (43.33%)	16 (72.73%)	0.49 (0.21-1.11)	0.0899	2 (10%)	4 (28.57%)	1 (2.7%)	1.02 (0.14-5.23)	0.9801	18 (29.03%)	17 (38.64%)	17 (28.81%)	0.55 (0.25-1.17)	0.1268
Blood transfusion
No	38 (88.37%)	28 (93.33%)	21 (95.45%)	baseline		19 (95%)	13 (92.86%)	36 (97.3%)	baseline		57 (90.48%)	41 (93.18%)	57 (96.61%)	baseline
Yes	5 (11.63%)	2 (6.67%)	1 (4.55%)	2.15 (0.5-11.01)	0.3151	1 (5%)	1 (7.14%)	1 (2.7%)	1.29 (0.06-14.24)	0.8394	6 (9.52%)	3 (6.82%)	2 (3.39%)	1.87 (0.53-6.85)	0.3276
Oral or intravenous iron suppl.
No	41 (95.35%)	29 (96.67%)	19 (86.36%)	baseline		18 (90%)	14 (100%)	37 (100%)	baseline		59 (93.65%)	43 (97.73%)	56 (94.92%)	baseline
Yes	2 (4.65%)	1 (3.33%)	3 (13.64%)	0.59 (0.08-3.16)	0.5482	2 (10%)	0 (0%)	0 (0%)	0.55 (0.09-4.02)	0.9917	4 (6.35%)	1 (2.27%)	3 (5.08%)	1.48 (0.33-6.62)	0.5915
Erythropoietin use
No	36 (83.72%)	29 (96.67%)	15 (68.18%)	baseline		20 (100%)	14 (100%)	36 (97.3%)	baseline		56 (88.89%)	43 (97.73%)	51 (86.44%)	baseline
Yes	7 (16.28%)	1 (3.33%)	7 (31.82%)	1.07 (0.34-3.26)	0.9053	0 (0%)	0 (0%)	1 (2.7%)	0	0.992	7 (11.11%)	1 (2.27%)	8 (13.56%)	0.98 (0.32-2.86)	0.9689
Antibiotic use
No	36 (87.8%)	26 (86.67%)	18 (81.82%)	baseline		19 (95%)	14 (100%)	35 (94.59%)	baseline		55 (90.16%)	40 (90.91%)	53 (89.83%)	baseline
Yes	5 (12.2%)	4 (13.33%)	4 (18.18%)	0.76 (0.21-2.49)	0.6603	1 (5%)	0 (0%)	2 (5.41%)	1.29 (0.06-14.24)	0.8394	6 (9.84%)	4 (9.09%)	6 (10.17%)	0.84 (0.27-2.44)	0.7527
Proton pomp inhibitor use
No	20 (46.51%)	7 (23.33%)	4 (18.18%)	baseline		4 (20%)	9 (64.29%)	15 (40.54%)	baseline		24 (38.1%)	16 (36.36%)	19 (32.2%)	baseline
Yes	23 (53.49%)	23 (76.67%)	18 (81.82%)	0.31 (0.12-0.74)	0.0101	16 (80%)	5 (35.71%)	22 (59.46%)	3.56 (1.12-13.75)	0.0425	39 (61.9%)	28 (63.64%)	40 (67.8%)	0.79 (0.4-1.53)	0.4784
Antiplatelet/anticoagulant treat.
No	18 (41.86%)	15 (50%)	10 (45.45%)	baseline		6 (30%)	9 (64.29%)	25 (67.57%)	baseline		24 (38.1%)	24 (54.55%)	35 (59.32%)	baseline
Yes	25 (58.14%)	15 (50%)	12 (54.55%)	1.29 (0.57-2.93)	0.5449	14 (70%)	5 (35.71%)	12 (32.43%)	4.67 (1.58-15.25)	0.007	39 (61.9%)	20 (45.45%)	24 (40.68%)	2.06 (1.08-3.99)	0.0289
Type of ICI
atezolizumab	1 (2.33%)	2 (6.67%)	5 (22.73%)	baseline		5 (25%)	1 (7.14%)	12 (32.43%)	baseline		6 (9.52%)	3 (6.82%)	17 (28.81%)	baseline
nivolumab	33 (76.74%)	22 (73.33%)	15 (68.18%)	0.89 (0.03-23.16)	0.9364	0 (0%)	1 (7.14%)	13 (35.14%)	0	0.9915	33 (52.38%)	23 (52.27%)	28 (47.46%)	0.38 (0.06-2.35)	0.2836
pembrolizumab	9 (20.93%)	6 (20%)	2 (9.09%)	1.13 (0.04-31.71)	0.9372	15 (75%)	12 (85.71%)	12 (32.43%)	0.62 (0.07-5.66)	0.6553	24 (38.1%)	18 (40.91%)	14 (23.73%)	0.76 (0.13-4.63)	0.7577
Steroid use
No	24 (55.81%)	20 (66.67%)	12 (54.55%)	baseline		16 (80%)	14 (100%)	36 (97.3%)	baseline		40 (63.49%)	34 (77.27%)	48 (81.36%)	baseline
Yes	19 (44.19%)	10 (33.33%)	10 (45.45%)	1.27 (0.56-2.89)	0.5726	4 (20%)	0 (0%)	1 (2.7%)	12.5 (1.7-254.24)	0.0287	23 (36.51%)	10 (22.73%)	11 (18.64%)	1.8 (0.84-3.85)	0.128
